# Supplementary material for: Physical Restraints and Seclusion in Psychiatric Settings in the Eastern Mediterranean Region: A Systematic Review of the Perspectives of Nurses and Individuals with Mental Illness
Source: Healthcare (Basel). 2026 Apr 26;14(9):1161. doi: 10.3390/healthcare14091161 (PMC13163978; doi:10.3390/healthcare14091161)
Supplement: Supplementary file 1 [file healthcare-14-01161-s001.zip]

Archive with 2 entries (2 files):
- healthcare-4161467-supplementary(1).pdf
- PRISMA 2020  Checklist.pdf
